# Supplementary material for: Striatopallidal neurons control avoidance behavior in exploratory tasks
Source: Mol Psychiatry. 2018 Apr 25;25(2):491–505. doi: 10.1038/s41380-018-0051-3 (PMC6202282; doi:10.1038/s41380-018-0051-3)
Supplement: Supplementary file 11 — Table S1 [file 41380_2018_51_MOESM11_ESM.xlsx]

## Sheet: Figure 1
Figure number	panel	# of mice	males / females	Statistical test	Results
Figure 1	B	63	41 / 22	ANOVA on time in open arms for iMSN, CIN, and DAT D2 KO mice	F (DFn, DFd)			P value	Significant
				Interaction	F (2, 57) = 7.6			0.0011	YES
				Cell Type	F (2, 57) = 18			<0.0001	YES
				KO vs Control	F (1, 57) = 5.5			0.0227	YES
				Sidak's multiple comparisons test
		22	19 / 3	iMSN control vs D2-KO				0.0002	YES
		21	8 / 13	CIN control vs. D2-KO				0.7066
		20	14 / 6	DAT control vs. D2-KO				0.5766
Figure 1	C	63	41 / 22	ANOVA on movements into open arms for iMSN, CIN, and DAT D2 KO mice
				Interaction	F (2, 57) = 5			0.0099	YES
				Cell Type	F (2, 57) = 22			<0.0001	YES
				KO vs Control	F (1, 57) = 6.5			0.0136	YES
				Sidak's multiple comparisons test
		22	19 / 3	iMSN control vs D2-KO				0.0004	YES
		21	8 / 13	CIN control vs. D2-KO				0.9271
		20	14 / 6	DAT control vs. D2-KO				0.9988
Figure 1	D	63	41 / 22	ANOVA on movements into closed arms for iMSN, CIN, and DAT D2 KO mice
				Interaction	F (2, 57) = 4.7			0.0128	YES
				Cell Type	F (2, 57) = 0.89			0.4181
				KO vs Control	F (1, 57) = 0.031			0.8605
				Sidak's multiple comparisons test
		22	19 / 3	iMSN control vs D2-KO				0.0004	YES
		21	8 / 13	CIN control vs. D2-KO				0.9271
		20	14 / 6	DAT control vs. D2-KO				0.9988
Figure 1	E	11	11 / 0	Correlation bteween Movements in Open and Time in Open Arms	R2 = 0.94			<0.0001	YES
Figure 1	G	63	41 / 22	ANOVA on time in center for iMSN, CIN, and DAT D2 KO mice	F (DFn, DFd)			P value
				Interaction	F (2, 57) = 4			0.0231	YES
				Cell Type	F (2, 57) = 12			<0.0001	YES
				KO vs Control	F (1, 57) = 2.6			0.1107
				Sidak's multiple comparisons test
		22	19 / 3	iMSN control vs D2-KO				0.0365	YES
		21	8 / 13	CIN control vs. D2-KO				0.2983
		20	14 / 6	DAT control vs. D2-KO				0.4793
Figure 1	H	63	41 / 22	ANOVA on movements into center for iMSN, CIN, and DAT D2 KO mice
				Interaction	F (2, 57) = 0.95			0.3929
				Cell Type	F (2, 57) = 7.6			0.0012	YES
				KO vs Control	F (1, 57) = 9.1			0.0039	YES
				Sidak's multiple comparisons test
		22	19 / 3	iMSN control vs D2-KO				0.0206	YES
		21	8 / 13	CIN control vs. D2-KO				0.2625
		20	14 / 6	DAT control vs. D2-KO				0.8274
Figure 1	I	63	41 / 22	ANOVA on movements NOT into center for iMSN, CIN, and DAT D2 KO mice
				Interaction	F (2, 57) = 6.2			0.0037	YES
				Cell Type	F (2, 57) = 4.4			0.0162	YES
				KO vs Control	F (1, 57) = 0.11			0.7369
				Sidak's multiple comparisons test
		22	19 / 3	iMSN control vs D2-KO				0.0206	YES
		21	8 / 13	CIN control vs. D2-KO				0.2625
		20	14 / 6	DAT control vs. D2-KO				0.8274
Figure 1	J	11	11 / 0	Correlation bteween Movements into Center and Time in Center	R2=0.83			<0.0001	YES

## Sheet: Figure 2
Figure number	panel	# of mice	males / females	Statistical test	Results
								P value	Significant
Figure 2	C	16	7 / 9	Paired T-tests of iMSN-control vs. iMSN-Drd2-KO mice	t=2.093 df=14			0.025	YES
					t=1.991 df=14			0.033	YES
Figure 2	G	20	9 / 11	ANOVA on movements into the open arms
				Interaction	F (4, 34) = 1.1			0.3871
				Behavioral period	F (2, 34) = 3			0.0614
				Genotype	F (2, 17) = 1.7			0.208
				Post-hoc tests (FDR method of Benjamini and Hochberg)
				Control
				Baseline vs. Pre-move				0.3262
				Baseline vs. Move				0.0013	YES
				iMSN-D2-KO
				Baseline vs. Pre-move				0.9234
				Baseline vs. Move				0.4692
				GFP
				Baseline vs. Pre-move				0.9589
				Baseline vs. Move				0.6537
Figure 2	K	20	9 / 11	ANOVA on all movements on zero maze
				Interaction	F (4, 34) = 1.7			0.1665
				Behavioral period	F (2, 34) = 2.6			0.0891
				Genotype	F (2, 17) = 0.82			0.4574
				Post-hoc tests (FDR method of Benjamini and Hochberg)
				Control
				Baseline vs. Pre-move				0.3
				Baseline vs. Move				0.0008	YES
				iMSN-D2-KO
				Baseline vs. Pre-move				0.7017
				Baseline vs. Move				0.9661
				GFP
				Baseline vs. Pre-move				0.895
				Baseline vs. Move				0.4788
Figure 2	O	20	9 / 11	ANOVA on movements into the center
				Interaction	F (4, 32) = 1.5			0.2315
				Behavioral period	F (2, 32) = 0.82			0.4506
				Genotype	F (2, 16) = 2			0.162
				Post-hoc tests (FDR method of Benjamini and Hochberg)
				Control
				Baseline vs. Pre-move				0.2374
				Baseline vs. Move				0.0047	YES
				iMSN-D2-KO
				Baseline vs. Pre-move				0.541
				Baseline vs. Move				0.8999
				GFP
				Baseline vs. Pre-move				0.9674
				Baseline vs. Move				0.7091
Figure 2	S	20	9 / 11	ANOVA on all movements in open field
				Interaction	F (4, 34) = 2.2			0.085
				Behavioral period	F (2, 34) = 10			0.0004	YES
				Genotype	F (2, 17) = 8.1			0.0034	YES
				Post-hoc tests (FDR method of Benjamini and Hochberg)
				Control
				Baseline vs. Pre-move				0.1388
				Baseline vs. Move				0.0009	YES
				iMSN-D2-KO
				Baseline vs. Pre-move				0.0062	YES
				Baseline vs. Move				<0.0001	YES
				GFP
				Baseline vs. Pre-move				0.7881
				Baseline vs. Move				0.8897

## Sheet: Figure 3
Figure number	panel	# of mice	males / females	Statistical test	Results
Figure 3	B	37	37 / 0	Two way Repeated Measures ANOVA on Time in Open Arms of Zero Maze	F (DFn, DFd)			P value	Significant
				Interaction	F (1, 34) = 2.336			0.1357
				ChR2	F (1, 34) = 0.4426			0.5104
				LED	F (1, 34) = 7.552			0.0095	YES
				Subjects (matching)	F (34, 34) = 5.277			<0.0001	YES
				Sidak's multiple comparisons test of LED state (off vs on)
		21	21 / 0	Cre-				0.5793
		16	16 / 0	ChR2				0.0167	YES
Figure 3	C	37	37 / 0	Two way Repeated Measures ANOVA on Movements in Open Arms of Zero Maze
				Interaction	F (1, 35) = 3.177			0.0834
				ChR2	F (1, 35) = 1.384			0.2474
				LED	F (1, 35) = 5.457			0.0253	YES
				Subjects (matching)	F (35, 35) = 6.247			<0.0001	YES
				Sidak's multiple comparisons test of LED state (off vs on)
		21	21 / 0	Cre-				0.8952
		16	16 / 0	ChR2				0.0194	YES
Figure 3	D	37	37 / 0	Two way Repeated Measures ANOVA on Movements in Closed Arms of Zero Maze
				Interaction	F (1, 35) = 2.132			0.1532
				ChR2	F (1, 35) = 3.877			0.0569
				LED	F (1, 35) = 0.8648			0.3588
				Subjects (matching)	F (35, 35) = 6.441			<0.0001	YES
				Sidak's multiple comparisons test of LED state (off vs on)
		21	21 / 0	Cre-				0.1494
		16	16 / 0	ChR2				0.9255
Figure 3	E	16	12 / 0	Correlation on Movements into Open Arms vs. Total Time in Open Arms				0.0001	YES
Figure 3	G	23	23 / 0	Two way Repeated Measures ANOVA on % Time in Center of Open Field	F (DFn, DFd)			P value	Significant
				Interaction	F (1, 21) = 9.317			0.0061	YES
				ChR2	F (1, 21) = 1.295			0.2679
				LED	F (1, 21) = 2.415			0.1351
				Subjects (matching)	F (21, 21) = 7.192			<0.0001	YES
				Sidak's multiple comparisons test of LED state (off vs on)
		11	11 / 0	Cre-				0.5259
		12	12 / 0	ChR2				0.0063	YES
Figure 3	H	23	23 / 0	Two way Repeated Measures ANOVA on Movements into the Center of Open Field
				Interaction	F (1, 21) = 0.5896			0.4511
				ChR2	F (1, 21) = 4.768			0.0405	YES
				LED	F (1, 21) = 5.406			0.0302	YES
				Subjects (matching)	F (21, 21) = 9.277			<0.0001	YES
				Sidak's multiple comparisons test of LED state (off vs on)
		11	11 / 0	Cre-				0.5005
		12	12 / 0	ChR2				0.0713
Figure 3	I	23	23 / 0	Two way Repeated Measures ANOVA on Movements into the Surround of Open Field
				Interaction	F (1, 21) = 0.402			0.5329
				ChR2	F (1, 21) = 0.384			0.5421
				LED	F (1, 21) = 0.1643			0.6893
				Subjects (matching)	F (21, 21) = 4.256			0.0008	YES
				Sidak's multiple comparisons test of LED state (off vs on)
		11	11 / 0	Cre-				0.7294
		12	12 / 0	ChR2				0.9832
Figure 3	J	12	12 / 0	Correlation on Movements into Open Arms vs. Total Time in Open Arms	R2=0.94			<0.0001	YES

## Sheet: Figure 4
Figure number	panel	# of mice	males / females	Statistical test	Results
								P value	Significant
Figure 4	B	9	7 / 2	Paired T-test of Stimulated vs. Unstimulated trials, 1-tailed	t=0.03988 df=8			0.4846
Figure 4	C	9	7 / 2	Paired T-test of Stimulated vs. Unstimulated trials, 1-tailed	t=2.078 df=8			0.0357	YES
Figure 4	D	9	7 / 2	Paired T-test of Stimulated vs. Unstimulated trials, 1-tailed	t=0.9657 df=8			0.3625
Figure 4	F	9	7 / 2	Paired T-test of Stimulated vs. Unstimulated trials, 1-tailed	t=1.353 df=8			0.1529
Figure 4	G	9	7 / 2	Paired T-test of Stimulated vs. Unstimulated trials, 1-tailed	t=1.094 df=8			0.1065
Figure 4	H	9	7 / 2	Paired T-test of Stimulated vs. Unstimulated trials, 1-tailed	t=2.48 df=8			0.0191	YES

## Sheet: Figure 5
Figure number	panel	# of mice	males / females	Statistical test	Results
								P value	Significant
Figure 5	B	15	15 / 0	Paired T-test of SalB vs. Vehicle for Time in Open, 1-tailed	t=3.439 df=14			0.002	YES
Figure 5	C	15	15 / 0	Paired T-test of SalB vs. Vehicle for Movements into the Open, 1-tailed	t=1.922 df=14			0.0376	YES
Figure 5	D	15	15 / 0	Paired T-test of SalB vs. Vehicle for Movements into the Closed Arms 1-tailed	t=0.4502 df=14			0.3297
Figure 5	E	15	15 / 0	Linear regression on movements into the open vs. time in the open	R2 = 0.66			0.0001	YES
Figure 5	G	15	15 / 0	Paired T-test of SalB vs. Vehicle for Time in Center 1-tailed	t=1.79 df=19			0.0447	YES
Figure 5	H	15	15 / 0	Paired T-test of SalB vs. Vehicle for Movements into the Center, 1-tailed	t=2.053 df=19			0.0271	YES
Figure 5	I	15	15 / 0	Paired T-test of SalB vs. Vehicle for Movements into the Surround 1-tailed	t=0.3242 df=19			0.3747
Figure 5	J	15	15 / 0	Linear regression on movements into the open vs. time in the open	R2=0.89			<0.0001	YES

## Sheet: Figure S1
Figure number	panel	# of mice	males / females	Statistical test	Results
Figure S1	A-F	33	25 / 8	Multiple regression model for behavioral attributes vs time in open arms of zero maze	R2 = 0.84	Adj. R2 = 0.81	Std Err = 4.8
				ANOVA	F(5, 27) = 28.5	P<0.0001
				Regression coefficients table	Coefficients	Std Err	t Stat	P-value	Significant
				Intercept	-40.5498	23.1389	-1.75245	0.0910472
				Speed while moving (cm/s)	5.09431	3.41469	1.49188	0.147324
				Average duration of movements (s)	5.82477	2.30899	2.52265	0.0178467	YES
				Number of movements	0.187978	0.173274	1.08486	0.287574
				Total Distance (m/min)	-14.111	8.2735	-1.70556	0.0995696
				Number of movements into Open Arms of Zero Maze	0.946131	0.124914	7.57425	<0.0001	YES
Figure S1	G-L	33	25 / 8	Multiple regression model for behavioral attributes vs time in center of open field	R2 = 0.86	Adj. R2 = 0.83	Std Err = 3.3
				ANOVA	F(5, 27) = 32.7	P<0.0001
				Regression coefficients table	Coefficients	Std Err	t Stat	P-value
				Intercept	-14.3492	16.4598	-0.871775	0.391017
				Speed while moving (cm/s)	2.25202	2.8479	0.790763	0.435974
				Average duration of movements (s)	1.40328	0.955866	1.46807	0.15364
				Number of movements	0.0753348	0.125961	0.598078	0.554772
				Total Distance (m/min)	-5.92774	5.3156	-1.11516	0.27461
				Number of movements into Center of Open Field	0.830989	0.089678	9.26637	<0.0001	YES

## Sheet: Figure S2
Figure number	panel	# of mice	males / females	Statistical test	Results
Figure S2	B	63	41 / 22	ANOVA on Average Velocity for iMSN, CIN, and DAT D2 KO mice on zero maze	F (DFn, DFd)			P value	Significant
				Interaction	F (2, 57) = 19			<0.0001	YES
				Cell Type	F (2, 57) = 37			<0.0001	YES
				KO vs Control	F (1, 57) = 11			0.0014	YES
				Sidak's multiple comparisons test
		22	19 / 3	iMSN control vs D2-KO				<0.0001	YES
		21	8 / 13	CIN control vs. D2-KO				0.9912
		20	14 / 6	DAT control vs. D2-KO				0.4757
Figure S2	C	63	41 / 22	ANOVA on Velocity in Open Arms for iMSN, CIN, and DAT D2 KO mice
				Interaction	F (2, 58) = 3.6			0.0337	YES
				Cell Type	F (2, 58) = 22			<0.0001	YES
				KO vs Control	F (1, 58) = 2.8			0.1011
				Sidak's multiple comparisons test
		22	19 / 3	iMSN control vs D2-KO				0.0068	YES
		21	8 / 13	CIN control vs. D2-KO				0.9974
		20	14 / 6	DAT control vs. D2-KO				0.9998
Figure S2	D	63	41 / 22	ANOVA on Velocity in Closed Arms for iMSN, CIN, and DAT D2 KO mice
				Interaction	F (2, 58) = 13			<0.0001	YES
					F (2, 58) = 7.8			0.001	YES
				KO vs Control	F (1, 58) = 8.2			0.0058	YES
				Sidak's multiple comparisons test
		22	19 / 3	iMSN control vs D2-KO				<0.0001	YES
		21	8 / 13	CIN control vs. D2-KO				0.6039
		20	14 / 6	DAT control vs. D2-KO				0.2984
Figure S2	E	63	41 / 22	ANOVA on Time in Open arms while moving for iMSN, CIN, and DAT D2 KO mice
				Interaction	F (2, 58) = 12			<0.0001	YES
				Cell Type	F (2, 58) = 19			<0.0001	YES
				KO vs Control	F (1, 58) = 8.1			0.0063	YES
				Sidak's multiple comparisons test
		22	19 / 3	iMSN control vs D2-KO				<0.0001	YES
		21	8 / 13	CIN control vs. D2-KO				0.4081
		20	14 / 6	DAT control vs. D2-KO				0.2935
Figure S2	F	63	41 / 22	ANOVA on Movement Duration for iMSN, CIN, and DAT D2 KO mice on zero maze
				Interaction	F (2, 58) = 27			<0.0001	YES
				Cell Type	F (2, 58) = 9.8			0.0002	YES
				KO vs Control	F (1, 58) = 7.9			0.0068	YES
				Sidak's multiple comparisons test
		22	19 / 3	iMSN control vs D2-KO				<0.0001	YES
		21	8 / 13	CIN control vs. D2-KO				0.7725
		20	14 / 6	DAT control vs. D2-KO				0.0094	YES
Figure S2	G	63	41 / 22	ANOVA on Average Velocity for iMSN, CIN, and DAT D2 KO mice in open field
				Interaction	F (2, 58) = 21			<0.0001	YES
				Cell Type	F (2, 58) = 40			<0.0001	YES
				KO vs Control	F (1, 58) = 1.8			0.1829
				Sidak's multiple comparisons test
		22	19 / 3	iMSN control vs D2-KO				<0.0001	YES
		21	8 / 13	CIN control vs. D2-KO				0.9215
		20	14 / 6	DAT control vs. D2-KO				0.0016	YES
Figure S2	H	63	41 / 22	ANOVA on Velocity in Center for iMSN, CIN, and DAT D2 KO mice
				Interaction	F (2, 58) = 3			0.0595
				Cell Type	F (2, 58) = 4.9			0.0105	YES
				KO vs Control	F (1, 58) = 0.33			0.5706
				Sidak's multiple comparisons test
		22	19 / 3	iMSN control vs D2-KO				0.2743
		21	8 / 13	CIN control vs. D2-KO				0.3942
		20	14 / 6	DAT control vs. D2-KO				0.5866
Figure S2	I	63	41 / 22	ANOVA on Velocity in Surround for iMSN, CIN, and DAT D2 KO mice
				Interaction	F (2, 58) = 21			<0.0001	YES
				Cell Type	F (2, 58) = 40			<0.0001	YES
				KO vs Control	F (1, 58) = 1.8			0.1829
				Sidak's multiple comparisons test
		22	19 / 3	iMSN control vs D2-KO				<0.0001	YES
		21	8 / 13	CIN control vs. D2-KO				0.9215
		20	14 / 6	DAT control vs. D2-KO				0.0016	YES
Figure S2	J	63	41 / 22	ANOVA on Time in Surround while moving for iMSN, CIN, and DAT D2 KO mice
				Interaction	F (2, 58) = 8.9			0.0004	YES
				Cell Type	F (2, 58) = 15			<0.0001	YES
				KO vs Control	F (1, 58) = 0.065			0.7999
				Sidak's multiple comparisons test
		22	19 / 3	iMSN control vs D2-KO				0.0131	YES
		21	8 / 13	CIN control vs. D2-KO				0.9826
		20	14 / 6	DAT control vs. D2-KO				0.012	YES
Figure S2	K	63	41 / 22	ANOVA on Movement Duration for iMSN, CIN, and DAT D2 KO mice in open field
				Interaction	F (2, 58) = 11			<0.0001	YES
				Cell Type	F (2, 58) = 12			<0.0001	YES
				KO vs Control	F (1, 58) = 0.69			0.4105
				Sidak's multiple comparisons test
		22	19 / 3	iMSN control vs D2-KO				0.1536
		21	8 / 13	CIN control vs. D2-KO				0.7484
		20	14 / 6	DAT control vs. D2-KO				0.0002	YES

## Sheet: Figure S4
Figure number	panel	# of mice	males / females	Statistical test	Results
					F (DFn, DFd)			P value	Significant
Figure S4	G	16	7 / 9	ANOVA on velocity during movements into open arms	F (2, 17) = 0.246			0.7847
Figure S4	K	16	7 / 9	ANOVA on velocity during all movements on zero maze	F (2, 17) = 0.5847			0.5681
Figure S4	O	16	7 / 9	ANOVA on velocity during movements into center	F (2, 16) = 0.1411			0.8695
Figure S4	S	16	7 / 9	ANOVA on velocity during all movements in open field	F (2, 17) = 6.652			0.0073	YES
				Tukey's multiple comparisons test
				Control vs. iMSN-D2-KO				0.0075	YES
				Control vs. GFP				0.0878
				iMSN-D2-KO vs. GFP				0.8066

## Sheet: Figure S5
Figure number	panel	# of mice	males / females	Statistical test	Results
								P value	Significant
Figure S5	B	8	8 / 0	Polynomial quadratic regression on power (mW) vs. changes in distance	R2 = 0.89			na
	C	8	8 / 0	Linear regression on power (mW) vs. change in # of movements	R2 = 0.90			<0.0001	YES
Figure S5	D	23	23 / 0	Two way Repeated Measures ANOVA on Avg Velocity on the Zero Maze
				Interaction	F (1, 35) = 9.875			0.0034	YES
				ChR2	F (1, 35) = 1.827			0.1852
				LED	F (1, 35) = 3.099			0.0871
				Subjects (matching)	F (35, 35) = 4.391			<0.0001	YES
				Sidak's multiple comparisons test of LED state (off vs on)
		11	11 / 0	Cre-				0.5107
		12	12 / 0	ChR2				0.005	YES
Figure S5	E	23	23 / 0	Two way Repeated Measures ANOVA on Velocity of Open Arm Movements
				Interaction	F (1, 35) = 0.0005742			0.981
				ChR2	F (1, 35) = 0.0818			0.7766
				LED	F (1, 35) = 1.689			0.2023
				Subjects (matching)	F (35, 35) = 1.718			0.0571
				Sidak's multiple comparisons test of LED state (off vs on)
		11	11 / 0	Cre-				0.5392
		12	12 / 0	ChR2				0.6436
Figure S5	F	23	23 / 0	Two way Repeated Measures ANOVA on Velocity of Closed Arm Movements
				Interaction	F (1, 35) = 1.53			0.2243
				ChR2	F (1, 35) = 1.376			0.2488
				LED	F (1, 35) = 0.3219			0.5741
				Subjects (matching)	F (35, 35) = 10.25			<0.0001	YES
				Sidak's multiple comparisons test of LED state (off vs on)
		11	11 / 0	Cre-				0.8508
		12	12 / 0	ChR2				0.4211
Figure S5	G	23	23 / 0	Two way Repeated Measures ANOVA on Time in Open arms while moving
				Interaction	F (1, 35) = 13.73			0.0007	YES
				ChR2	F (1, 35) = 0.2249			0.6383
				LED	F (1, 35) = 1.827			0.1852
				Subjects (matching)	F (35, 35) = 19.27			<0.0001	YES
				Sidak's multiple comparisons test of LED state (off vs on)
		11	11 / 0	Cre-				0.1576
		12	12 / 0	ChR2				0.0038	YES
Figure S5	H	23	23 / 0	Two way Repeated Measures ANOVA on Movement Duration on Zero Maze
				Interaction	F (1, 35) = 9.358			0.0042	YES
				ChR2	F (1, 35) = 1.977			0.1686
				LED	F (1, 35) = 2.867			0.0993
				Subjects (matching)	F (35, 35) = 13.58			<0.0001	YES
				Sidak's multiple comparisons test of LED state (off vs on)
		11	11 / 0	Cre-				0.5186
		12	12 / 0	ChR2				0.0066	YES
Figure S5	I	23	23 / 0	Two way Repeated Measures ANOVA on Avg Velocity in the Open Field
				Interaction	F (1, 21) = 5.774			0.0256	YES
				ChR2	F (1, 21) = 1.958			0.1763
				LED	F (1, 21) = 6.713			0.0171	YES
				Subjects (matching)	F (21, 21) = 10.86			<0.0001	YES
				Sidak's multiple comparisons test of LED state (off vs on)
		11	11 / 0	Cre-				0.9895
		12	12 / 0	ChR2				0.0033	YES
Figure S5	J	23	23 / 0	Two way Repeated Measures ANOVA on Velocity of Movements into Center
				Interaction	F (1, 21) = 0.2253			0.64
				ChR2	F (1, 21) = 0.4865			0.4931
				LED	F (1, 21) = 2.301			0.1442
				Subjects (matching)	F (21, 21) = 0.6554			0.8297
				Sidak's multiple comparisons test of LED state (off vs on)
		11	11 / 0	Cre-				0.7281
		12	12 / 0	ChR2				0.3022
Figure S5	K	23	23 / 0	Two way Repeated Measures ANOVA on Velocity of Movements into Surround
				Interaction	F (1, 21) = 0.8289			0.3729
				ChR2	F (1, 21) = 0.6585			0.4262
				LED	F (1, 21) = 0.1788			0.6767
				Subjects (matching)	F (21, 21) = 11.21			<0.0001	YES
				Sidak's multiple comparisons test of LED state (off vs on)
		11	11 / 0	Cre-				0.9319
		12	12 / 0	ChR2				0.5723
Figure S5	L	23	23 / 0	Two way Repeated Measures ANOVA on Time in Center while moving
				Interaction	F (1, 21) = 9.116			0.0065	YES
				ChR2	F (1, 21) = 3.754			0.0662
				LED	F (1, 21) = 2.149			0.1575
				Subjects (matching)	F (21, 21) = 5.688			<0.0001	YES
				Sidak's multiple comparisons test of LED state (off vs on)
		11	11 / 0	Cre-				0.5023
		12	12 / 0	ChR2				0.0078	YES
Figure S5	M	23	23 / 0	Two way Repeated Measures ANOVA on Movement Duration on Zero Maze
				Interaction	F (1, 21) = 5.226			0.0327	YES
				ChR2	F (1, 21) = 2.476			0.1306
				LED	F (1, 21) = 4.386			0.0486	YES
				Subjects (matching)	F (21, 21) = 2.349			0.0284	YES
				Sidak's multiple comparisons test of LED state (off vs on)
		11	11 / 0	Cre-				0.9891
		12	12 / 0	ChR2				0.0093	YES

## Sheet: Figure S7
Figure number	panel	# of mice	males / females	Statistical test
						P value	Significant
Figure S7	A	15	15 / 0	Paired T-test of SalB vs. Vehicle for Avg Velocity on zero maze, 1-tailed		0.4243
Figure S7	B	15	15 / 0	Paired T-test of SalB vs. Vehicle for Velocity of movements into the open arms, 1-tailed		0.15
Figure S7	C	15	15 / 0	Paired T-test of SalB vs. Vehicle for Velocity of movements into the closed arms, 1-tailed		0.3826
Figure S7	D	15	15 / 0	Paired T-test of SalB vs. Vehicle for Time in open arms while moving, 1-tailed		0.0022	YES
Figure S7	E	15	15 / 0	Paired T-test of SalB vs. Vehicle for duration of movements, 1-tailed		0.2689
Figure S7	F	15	15 / 0	Paired T-test of SalB vs. Vehicle for Avg Velocity in open field, 1-tailed		0.1062
Figure S7	G	15	15 / 0	Paired T-test of SalB vs. Vehicle for Velocity of movements into the center, 1-tailed		0.432
Figure S7	H	15	15 / 0	Paired T-test of SalB vs. Vehicle for Velocity of movements into the surround, 1-tailed		0.1754
Figure S7	I	15	15 / 0	Paired T-test of SalB vs. Vehicle for Time in center while moving, 1-tailed		0.0434	YES
Figure S7	J	15	15 / 0	Paired T-test of SalB vs. Vehicle for duration of movements, 1-tailed		0.0812

[truncated: 1 more sheets: Figure S8]
